# Supplementary material for: Nutrition-Related Knowledge, Attitudes, Practices, and Anemia Status of Lactating Mothers in Bukavu, Democratic Republic of the Congo—A Cross-Sectional Analysis
Source: Nutrients. 2024 Mar 17;16(6):870. doi: 10.3390/nu16060870 (PMC10975608; doi:10.3390/nu16060870)
Supplement: Supplementary file 1 [file nutrients-16-00870-s001.zip]

Archive with 1 entries (1 files):
- Supplementary tables_Knowledge, attitudes, practices, anemia status among lactating mothers in DRC.pdf
